# Supplementary material for: Crystal structures of two thia­zolidinone derivatives bearing a tri­chloro­methyl substituent at the 2-position
Source: Acta Crystallogr E Crystallogr Commun. 2018 Sep 28;74(Pt 10):1509–12. doi: 10.1107/S2056989018013257 (PMC6176436; doi:10.1107/S2056989018013257)
Supplement: Supplementary file 1 [file e-74-01509-sup1.cif]

##############################################################################
#                                                                            #
# This CIF contains the data in a paper accepted for publication in          #
# Acta Crystallographica Section E. It conforms to the requirements of       #
# Notes for Authors for Acta Crystallographica Section E, and has been       #
# peer reviewed under the auspices of the IUCr Commission on Journals.       #
#                                                                            #
# Full details of the Crystallographic Information File format               #
# are given in the paper "The Crystallographic Information File (CIF):       #
# a New Standard Archive File for Crystallography" by S. R. Hall, F. H.      #
# Allen and I. D. Brown [Acta Cryst. (1991), A47, 655-685].                  #
#                                                                            #
# The current version of the core CIF dictionary is obtainable from          #
# ftp://ftp.iucr.org/pub/cif_core.dic.                                       #
#                                                                            #
# Software is freely available for graphical display of the structure(s)     #
# in this CIF. For information consult the CIF software page                 #
# http://www.iucr.org/resources/cif/software.                                #
#                                                                            #
# This file may be used for bona fide research purposes within the           #
# scientific community so long as proper attribution is given to the journal # 
# article from which it was obtained.                                        #
#                                                                            #
##############################################################################
data_I
_audit_creation_method
;
Olex2 1.2
(compiled 2018.05.18 svn.r3508 for OlexSys, GUI svn.r5497)
;
_journal_date_recd_electronic     2018-08-14
_journal_date_accepted     2018-09-18
_journal_name_full     'Acta Crystallographica, Section E'
_journal_year     2018
_journal_volume     74
_journal_issue     10
_journal_page_first     1509
_journal_page_last     1512
_journal_paper_category     GO
_journal_paper_doi     10.1107/S2056989018013257
_journal_coeditor_code     HB7769
_publ_contact_author_name     'Ahmed Nuriye'
_publ_contact_author_address
;
Department of Chemistry
The Pennsylvania State University
Abington College
1600 Woodland Road
Abington
Pennsylvania
19001
USA
;
_publ_contact_author_email     'auy3@psu.edu'
_publ_contact_author_fax     '+1-215-881-7623'
_publ_contact_author_phone     '+1-215-881-7973'
_publ_section_title
;
Crystal structures of two thiazolidinone derivatives bearing a trichloromethyl
substituent at the 2-position
;
_publ_section_title_footnote     .
loop_
    _publ_author_name
    _publ_author_footnote
    _publ_author_address
    'Nuriye, Ahmed' .
;
Department of Chemistry
The Pennsylvania State University
Abington College
1600 Woodland Road
Abington
Pennsylvania
19001
USA
;
    'Yennawar, Hemant' .
;
Department of Biochemistry and Molecular Biology
The Pennsylvania State University
University Park
Pennsylvania
16802
USA
;
    'Cannon, Kevin' .
;
Department of Chemistry
The Pennsylvania State University
Abington College
1600 Woodland Road
Abington
Pennsylvania
19001
USA
;
    'Tierney, John' .
;
Department of Chemistry
The Pennsylvania State University
Brandywine Campus
25 Yearsley Mill Road
Media
Pennsylvania
19063
USA
;
_publ_section_synopsis
;
The molecular conformations of the racemic title molecules are almost
identical. Each crystal structure features a short C---H...O hydrogen bond
arising from the chiral carbon atom, which generates monochiral chains,
although the overall structures are centrosymmetric.
;
data_2
_audit_creation_method
;
Olex2 1.2
(compiled 2017.08.10 svn.r3458 for OlexSys, GUI svn.r5381)
;
_chemical_name_systematic
;
3-(4-Chlorophenyl)-2-trichloromethyl-1,3-thiazolidin-4-one
;
_chemical_name_common     ?
_chemical_formula_moiety     'C10 H7 Cl4 N O S'
_chemical_formula_sum     'C10 H7 Cl4 N O S'
_chemical_formula_iupac     'C10 H7 Cl4 N O S'
_chemical_formula_weight     331.03
_chemical_melting_point     ?
_space_group_crystal_system     monoclinic
_space_group_name_H-M_alt     'P 1 21/n 1'
_space_group_name_Hall     '-P 2yn'
loop_
    _space_group_symop_id
    _space_group_symop_operation_xyz
    1 'x, y, z'
    2 '-x+1/2, y+1/2, -z+1/2'
    3 '-x, -y, -z'
    4 'x-1/2, -y-1/2, z-1/2'
_cell_length_a     10.907(2)
_cell_length_b     6.1686(12)
_cell_length_c     19.885(4)
_cell_angle_alpha     90.00
_cell_angle_beta     96.02(3)
_cell_angle_gamma     90.00
_cell_volume     1330.5(5)
_cell_formula_units_Z     4
_cell_measurement_reflns_used     5450
_cell_measurement_theta_min     2.235
_cell_measurement_theta_max     28.296
_cell_measurement_temperature     298(2)
_exptl_crystal_description     block
_exptl_crystal_colour     colorless
_exptl_crystal_size_max     0.25
_exptl_crystal_size_mid     0.13
_exptl_crystal_size_min     0.1
_exptl_crystal_density_diffrn     1.653
_exptl_crystal_density_meas     ?
_exptl_crystal_density_method     'not measured'
_exptl_crystal_F_000     664
_exptl_absorpt_coefficient_mu     1.027
_exptl_absorpt_correction_type     multi-scan
_exptl_absorpt_process_details
;
(SADABS; BRUKER, 2001)
;
_exptl_absorpt_correction_T_min     0.867823
_exptl_absorpt_correction_T_max     0.9
_exptl_special_details
;
 The data collection nominally covered a full sphere of reciprocal space by
 a combination of 4 sets of \w scans each set at different \f and/or
 2\q angles and each scan (10 s exposure) covering -0.300\% degrees in \w.
 The crystal to detector distance was 5.82 cm.
SADABS V2.05 (BRUKER, 2001) was used for absorption correction.
R(int) was 0.0443 before and 0.0167 after correction.
The Ratio of minimum to maximum transmission is 0.8678.
The \l/2 correction factor is 0.0015.
;
_diffrn_ambient_temperature     298(2)
_diffrn_source     'fine-focus sealed tube'
_diffrn_source_power     0.1
_diffrn_source_voltage     20.0
_diffrn_source_current     5.0
_diffrn_radiation_type     MoK\a
_diffrn_radiation_wavelength     0.71073
_diffrn_radiation_monochromator     'graphite'
_diffrn_measurement_device_type     'Bruker SMART CCD area detector'
_diffrn_measurement_method     '\w scans'
_diffrn_detector_area_resol_mean     ?
_diffrn_reflns_number     12273
_diffrn_reflns_av_R_equivalents     0.0177
_diffrn_reflns_av_unetI/netI     0.0176
_diffrn_reflns_theta_min     2.04
_diffrn_reflns_theta_max     28.33
_diffrn_reflns_theta_full     28.33
_diffrn_measured_fraction_theta_max     0.995
_diffrn_measured_fraction_theta_full     0.995
_diffrn_reflns_limit_h_min     -12
_diffrn_reflns_limit_h_max     14
_diffrn_reflns_limit_k_min     -8
_diffrn_reflns_limit_k_max     8
_diffrn_reflns_limit_l_min     -26
_diffrn_reflns_limit_l_max     23
_refine_special_details
;
 Refinement of F^2^ against ALL reflections.  The weighted R-factor wR and
 goodness of fit S are based on F^2^, conventional R-factors R are based
 on F, with F set to zero for negative F^2^. The threshold expression of
 F^2^ > 2sigma(F^2^) is used only for calculating R-factors(gt) etc. and is
 not relevant to the choice of reflections for refinement.  R-factors based
 on F^2^ are statistically about twice as large as those based on F, and R-
 factors based on ALL data will be even larger.
;
_reflns_number_total     3302
_reflns_number_gt     2883
_reflns_threshold_expression     I>2\s(I)
_refine_ls_structure_factor_coef     Fsqd
_refine_ls_matrix_type     full
_refine_ls_R_factor_all     0.0414
_refine_ls_R_factor_gt     0.0361
_refine_ls_wR_factor_gt     0.1028
_refine_ls_wR_factor_ref     0.1069
_refine_ls_goodness_of_fit_ref     0.997
_refine_ls_restrained_S_all     0.997
_refine_ls_number_reflns     3302
_refine_ls_number_parameters     154
_refine_ls_number_restraints     0
_refine_ls_hydrogen_treatment     constr
_refine_ls_weighting_scheme     calc
_refine_ls_weighting_details
         'calc w=1/[\s^2^(Fo^2^)+(0.0690P)^2^+0.2954P] where P=(Fo^2^+2Fc^2^)/3'
_atom_sites_solution_hydrogens     geom
_atom_sites_solution_primary     direct
_atom_sites_solution_secondary     difmap
_refine_ls_shift/su_max     0.000
_refine_ls_shift/su_mean     0.000
_refine_diff_density_max     0.469
_refine_diff_density_min     -0.249
_refine_ls_extinction_method     none
_refine_ls_extinction_coef     ?
loop_
    _atom_type_symbol
    _atom_type_description
    _atom_type_scat_dispersion_real
    _atom_type_scat_dispersion_imag
    _atom_type_scat_source
    'C' 'C' 0.0033 0.0016
                         'International Tables Vol C Tables 4.2.6.8 and 6.1.1.4'
    'H' 'H' 0.0000 0.0000
                         'International Tables Vol C Tables 4.2.6.8 and 6.1.1.4'
    'Cl' 'Cl' 0.1484 0.1585
                         'International Tables Vol C Tables 4.2.6.8 and 6.1.1.4'
    'N' 'N' 0.0061 0.0033
                         'International Tables Vol C Tables 4.2.6.8 and 6.1.1.4'
    'O' 'O' 0.0106 0.0060
                         'International Tables Vol C Tables 4.2.6.8 and 6.1.1.4'
    'S' 'S' 0.1246 0.1234
                         'International Tables Vol C Tables 4.2.6.8 and 6.1.1.4'
_computing_data_collection
;
SMART (Bruker, 2001)
;
_computing_cell_refinement
;
SAINT (Bruker, 2001)
;
_computing_data_reduction
;
SAINT (Bruker, 2001)
;
_computing_structure_solution
;
<i>SHELXS</i> (Sheldrick, 2008)
;
_computing_structure_refinement
;
<i>SHELXL</i> (Sheldrick, 2008)
;
_computing_molecular_graphics
;
<i>OLEX2</i> (Dolomanov <i>et al.</i>,  2009)
;
_computing_publication_material
;
<i>OLEX2</i> (Dolomanov <i>et al.</i>,  2009)
;
loop_
    _atom_site_type_symbol
    _atom_site_label
    _atom_site_fract_x
    _atom_site_fract_y
    _atom_site_fract_z
    _atom_site_U_iso_or_equiv
    _atom_site_adp_type
    _atom_site_calc_flag
    _atom_site_occupancy
    _atom_site_disorder_assembly
    _atom_site_disorder_group
    S S1 0.57569(4) 0.69974(7) 0.15220(2) 0.04596(13) Uani d 1 . .
    Cl Cl1 0.87252(5) 0.86052(9) 0.16992(3) 0.05996(16) Uani d 1 . .
    Cl Cl3 0.81425(5) 0.41241(9) 0.19023(3) 0.06369(16) Uani d 1 . .
    Cl Cl2 0.92398(5) 0.53959(10) 0.07182(3) 0.06652(18) Uani d 1 . .
    Cl Cl4 0.85656(7) 0.75038(16) -0.22386(3) 0.0903(2) Uani d 1 . .
    N N1 0.67812(13) 0.8295(2) 0.04570(6) 0.0375(3) Uani d 1 . .
    C C5 0.72089(15) 0.8111(3) -0.01992(8) 0.0379(3) Uani d 1 . .
    C C4 0.81846(16) 0.6202(3) 0.12933(8) 0.0407(3) Uani d 1 . .
    C C1 0.68725(15) 0.6485(2) 0.09226(7) 0.0356(3) Uani d 1 . .
    H H1 0.6640 0.5154 0.0672 0.043 Uiso calc 1 . .
    C C2 0.61543(16) 1.0100(3) 0.06349(8) 0.0412(3) Uani d 1 . .
    O O1 0.60428(13) 1.17453(19) 0.03021(7) 0.0531(3) Uani d 1 . .
    C C8 0.80220(18) 0.7763(4) -0.14533(9) 0.0555(5) Uani d 1 . .
    C C6 0.68763(17) 0.6339(3) -0.05979(8) 0.0446(4) Uani d 1 . .
    H H6 0.6373 0.5273 -0.0443 0.053 Uiso calc 1 . .
    C C3 0.56058(19) 0.9806(3) 0.12923(10) 0.0507(4) Uani d 1 . .
    H H3A 0.4743 1.0222 0.1240 0.061 Uiso calc 1 . .
    H H3B 0.6037 1.0704 0.1641 0.061 Uiso calc 1 . .
    C C10 0.79363(19) 0.9722(3) -0.04301(10) 0.0555(5) Uani d 1 . .
    H H10 0.8158 1.0918 -0.0160 0.067 Uiso calc 1 . .
    C C9 0.8334(2) 0.9550(4) -0.10653(11) 0.0657(6) Uani d 1 . .
    H H9 0.8811 1.0642 -0.1228 0.079 Uiso calc 1 . .
    C C7 0.72899(18) 0.6145(3) -0.12273(9) 0.0518(4) Uani d 1 . .
    H H7 0.7079 0.4941 -0.1496 0.062 Uiso calc 1 . .
loop_
    _atom_site_aniso_label
    _atom_site_aniso_U_11
    _atom_site_aniso_U_22
    _atom_site_aniso_U_33
    _atom_site_aniso_U_12
    _atom_site_aniso_U_13
    _atom_site_aniso_U_23
    S1 0.0473(3) 0.0496(2) 0.0431(2) -0.00669(17) 0.01474(18) -0.00091(17)
    Cl1 0.0493(3) 0.0606(3) 0.0695(3) -0.0120(2) 0.0035(2) -0.0186(2)
    Cl3 0.0798(4) 0.0595(3) 0.0508(3) 0.0090(2) 0.0024(2) 0.0189(2)
    Cl2 0.0631(3) 0.0876(4) 0.0511(3) 0.0291(3) 0.0168(2) -0.0008(2)
    Cl4 0.0881(5) 0.1389(6) 0.0497(3) 0.0127(4) 0.0347(3) 0.0164(3)
    N1 0.0477(7) 0.0317(6) 0.0336(6) -0.0006(5) 0.0070(5) 0.0000(5)
    C5 0.0417(8) 0.0386(7) 0.0338(7) -0.0018(6) 0.0058(6) 0.0037(6)
    C4 0.0480(9) 0.0404(8) 0.0346(8) 0.0026(6) 0.0082(6) 0.0001(6)
    C1 0.0449(8) 0.0315(6) 0.0307(7) -0.0035(6) 0.0063(6) -0.0016(5)
    C2 0.0457(8) 0.0349(7) 0.0419(8) -0.0017(6) -0.0005(6) -0.0047(6)
    O1 0.0675(9) 0.0331(6) 0.0581(8) 0.0029(5) 0.0030(6) 0.0019(5)
    C8 0.0502(10) 0.0796(13) 0.0390(9) 0.0082(9) 0.0155(8) 0.0131(9)
    C6 0.0533(10) 0.0455(8) 0.0360(8) -0.0065(7) 0.0098(7) 0.0006(6)
    C3 0.0551(10) 0.0501(9) 0.0477(10) 0.0101(8) 0.0087(8) -0.0055(8)
    C10 0.0612(11) 0.0503(10) 0.0567(11) -0.0161(8) 0.0139(9) 0.0015(8)
    C9 0.0635(13) 0.0725(13) 0.0650(13) -0.0143(10) 0.0256(10) 0.0165(11)
    C7 0.0578(11) 0.0627(11) 0.0359(8) -0.0008(9) 0.0090(7) -0.0040(8)
_geom_special_details
;
 All esds (except the esd in the dihedral angle between two l.s. planes)
 are estimated using the full covariance matrix.  The cell esds are taken
 into account individually in the estimation of esds in distances, angles
 and torsion angles; correlations between esds in cell parameters are only
 used when they are defined by crystal symmetry.  An approximate (isotropic)
 treatment of cell esds is used for estimating esds involving l.s. planes.
;
loop_
    _geom_bond_atom_site_label_1
    _geom_bond_atom_site_label_2
    _geom_bond_site_symmetry_2
    _geom_bond_distance
    _geom_bond_publ_flag
    S1 C1 . 1.8181(16) ?
    S1 C3 . 1.795(2) ?
    Cl1 C4 . 1.7595(17) ?
    Cl3 C4 . 1.7674(17) ?
    Cl2 C4 . 1.7766(17) ?
    Cl4 C8 . 1.7349(19) ?
    N1 C5 . 1.436(2) ?
    N1 C1 . 1.4471(18) ?
    N1 C2 . 1.372(2) ?
    C5 C6 . 1.377(2) ?
    C5 C10 . 1.380(2) ?
    C4 C1 . 1.549(2) ?
    C1 H1 . 0.9800 ?
    C2 O1 . 1.211(2) ?
    C2 C3 . 1.505(3) ?
    C8 C9 . 1.368(3) ?
    C8 C7 . 1.382(3) ?
    C6 H6 . 0.9300 ?
    C6 C7 . 1.379(2) ?
    C3 H3A . 0.9700 ?
    C3 H3B . 0.9700 ?
    C10 H10 . 0.9300 ?
    C10 C9 . 1.382(3) ?
    C9 H9 . 0.9300 ?
    C7 H7 . 0.9300 ?
loop_
    _geom_angle_atom_site_label_1
    _geom_angle_atom_site_label_2
    _geom_angle_atom_site_label_3
    _geom_angle_site_symmetry_1
    _geom_angle_site_symmetry_3
    _geom_angle
    _geom_angle_publ_flag
    C3 S1 C1 . . 92.91(8) ?
    C5 N1 C1 . . 120.90(12) ?
    C2 N1 C5 . . 121.10(13) ?
    C2 N1 C1 . . 117.64(13) ?
    C6 C5 N1 . . 119.66(14) ?
    C6 C5 C10 . . 120.42(16) ?
    C10 C5 N1 . . 119.91(15) ?
    Cl1 C4 Cl3 . . 109.17(9) ?
    Cl1 C4 Cl2 . . 108.82(10) ?
    Cl3 C4 Cl2 . . 107.64(9) ?
    C1 C4 Cl1 . . 111.83(11) ?
    C1 C4 Cl3 . . 108.57(11) ?
    C1 C4 Cl2 . . 110.71(11) ?
    S1 C1 H1 . . 108.9 ?
    N1 C1 S1 . . 106.23(10) ?
    N1 C1 C4 . . 112.92(13) ?
    N1 C1 H1 . . 108.9 ?
    C4 C1 S1 . . 110.85(10) ?
    C4 C1 H1 . . 108.9 ?
    N1 C2 C3 . . 112.34(14) ?
    O1 C2 N1 . . 124.29(16) ?
    O1 C2 C3 . . 123.36(16) ?
    C9 C8 Cl4 . . 119.59(16) ?
    C9 C8 C7 . . 121.07(17) ?
    C7 C8 Cl4 . . 119.33(18) ?
    C5 C6 H6 . . 120.0 ?
    C5 C6 C7 . . 119.99(17) ?
    C7 C6 H6 . . 120.0 ?
    S1 C3 H3A . . 110.2 ?
    S1 C3 H3B . . 110.2 ?
    C2 C3 S1 . . 107.67(12) ?
    C2 C3 H3A . . 110.2 ?
    C2 C3 H3B . . 110.2 ?
    H3A C3 H3B . . 108.5 ?
    C5 C10 H10 . . 120.2 ?
    C5 C10 C9 . . 119.67(19) ?
    C9 C10 H10 . . 120.2 ?
    C8 C9 C10 . . 119.64(18) ?
    C8 C9 H9 . . 120.2 ?
    C10 C9 H9 . . 120.2 ?
    C8 C7 H7 . . 120.4 ?
    C6 C7 C8 . . 119.18(19) ?
    C6 C7 H7 . . 120.4 ?
loop_
    _geom_torsion_atom_site_label_1
    _geom_torsion_atom_site_label_2
    _geom_torsion_atom_site_label_3
    _geom_torsion_atom_site_label_4
    _geom_torsion_site_symmetry_1
    _geom_torsion_site_symmetry_2
    _geom_torsion_site_symmetry_3
    _geom_torsion_site_symmetry_4
    _geom_torsion
    _geom_torsion_publ_flag
    Cl1 C4 C1 S1 . . . . -65.17(12) ?
    Cl1 C4 C1 N1 . . . . 53.89(15) ?
    Cl3 C4 C1 S1 . . . . 55.34(12) ?
    Cl3 C4 C1 N1 . . . . 174.40(10) ?
    Cl2 C4 C1 S1 . . . . 173.30(8) ?
    Cl2 C4 C1 N1 . . . . -67.64(14) ?
    Cl4 C8 C9 C10 . . . . -177.79(18) ?
    Cl4 C8 C7 C6 . . . . 178.93(15) ?
    N1 C5 C6 C7 . . . . -179.61(16) ?
    N1 C5 C10 C9 . . . . -179.26(18) ?
    N1 C2 C3 S1 . . . . -10.00(18) ?
    C5 N1 C1 S1 . . . . -159.12(12) ?
    C5 N1 C1 C4 . . . . 79.18(17) ?
    C5 N1 C2 O1 . . . . -9.3(3) ?
    C5 N1 C2 C3 . . . . 170.25(14) ?
    C5 C6 C7 C8 . . . . -1.0(3) ?
    C5 C10 C9 C8 . . . . -1.3(3) ?
    C1 S1 C3 C2 . . . . 15.17(13) ?
    C1 N1 C5 C6 . . . . 47.7(2) ?
    C1 N1 C5 C10 . . . . -133.18(17) ?
    C1 N1 C2 O1 . . . . 177.64(15) ?
    C1 N1 C2 C3 . . . . -2.8(2) ?
    C2 N1 C5 C6 . . . . -125.20(17) ?
    C2 N1 C5 C10 . . . . 54.0(2) ?
    C2 N1 C1 S1 . . . . 13.99(17) ?
    C2 N1 C1 C4 . . . . -107.72(16) ?
    O1 C2 C3 S1 . . . . 169.53(14) ?
    C6 C5 C10 C9 . . . . -0.1(3) ?
    C3 S1 C1 N1 . . . . -16.38(12) ?
    C3 S1 C1 C4 . . . . 106.63(12) ?
    C10 C5 C6 C7 . . . . 1.2(3) ?
    C9 C8 C7 C6 . . . . -0.4(3) ?
    C7 C8 C9 C10 . . . . 1.5(3) ?
loop_
    _geom_hbond_atom_site_label_D
    _geom_hbond_atom_site_label_H
    _geom_hbond_atom_site_label_A
    _geom_hbond_site_symmetry_A
    _geom_hbond_distance_DH
    _geom_hbond_distance_HA
    _geom_hbond_distance_DA
    _geom_hbond_angle_DHA
    C1 H1 O1 1_545 0.98 2.30 3.2643(19) 168
    C3 H3A Cg2 3_675 0.97 2.85 3.797(2) 166
data_1
_chemical_name_systematic
;
2-Trichloromethyl-3-phenyl-1,3-thiazolidin-4-one
;
_chemical_name_common     ?
_chemical_formula_moiety     'C10 H8 Cl3 N O S'
_chemical_formula_sum     'C10 H8 Cl3 N O S'
_chemical_formula_iupac     'C10 H8 Cl3 N O S'
_chemical_formula_weight     296.58
_chemical_melting_point     ?
_space_group_crystal_system     triclinic
_space_group_name_H-M_alt     'P -1'
_space_group_name_Hall     '-P 1'
loop_
    _space_group_symop_id
    _space_group_symop_operation_xyz
    1 'x, y, z'
    2 '-x, -y, -z'
_cell_length_a     6.1968(13)
_cell_length_b     9.578(2)
_cell_length_c     10.854(2)
_cell_angle_alpha     103.135(4)
_cell_angle_beta     91.319(3)
_cell_angle_gamma     99.239(3)
_cell_volume     618.0(2)
_cell_formula_units_Z     2
_cell_measurement_reflns_used     3362
_cell_measurement_theta_min     2.216
_cell_measurement_theta_max     28.300
_cell_measurement_temperature     298(2)
_exptl_crystal_description     'needle'
_exptl_crystal_colour     'colorless'
_exptl_crystal_size_max     0.3
_exptl_crystal_size_mid     0.05
_exptl_crystal_size_min     0.03
_exptl_crystal_density_diffrn     1.594
_exptl_crystal_density_meas     .
_exptl_crystal_density_method     'not measured'
_exptl_crystal_F_000     300
_exptl_absorpt_coefficient_mu     0.886
_exptl_absorpt_correction_type     multi-scan
_exptl_absorpt_process_details
;
(SADABS; Bruker, 2001)
;
_exptl_absorpt_correction_T_min     0.768590
_exptl_absorpt_correction_T_max     0.9
_exptl_special_details
;
The data collection nominally covered a full sphere of reciprocal space
by a combination of 4 sets of \w scans each set at different \f and/or 2\q
angles and
each scan (20 s exposure) covering -0.300\% degrees in \w. The crystal to
detector distance
was 5.82 cm.
(SADABS; Bruker, 2001) was used for absorption correction. R(int) was
 0.0816 before and 0.0197 after correction.
The Ratio of minimum to maximum transmission is 0.7686. The \l/2 correction
 factor is 0.0015.
;
_diffrn_ambient_temperature     298(2)
_diffrn_source     'fine-focus sealed tube'
_diffrn_source_power     1.5
_diffrn_source_voltage     50.0
_diffrn_source_current     30.0
_diffrn_radiation_type     MoK\a
_diffrn_radiation_wavelength     0.71073
_diffrn_radiation_monochromator     Parallel,graphite
_diffrn_measurement_device_type     'Bruker SMART CCD area detector'
_diffrn_measurement_method     'phi and omega scans'
_diffrn_detector_area_resol_mean     ?
_diffrn_reflns_number     5921
_diffrn_reflns_av_R_equivalents     0.0164
_diffrn_reflns_av_unetI/netI     0.0251
_diffrn_reflns_theta_min     1.93
_diffrn_reflns_theta_max     28.30
_diffrn_reflns_theta_full     28.30
_diffrn_measured_fraction_theta_max     0.970
_diffrn_measured_fraction_theta_full     0.970
_diffrn_reflns_limit_h_min     -8
_diffrn_reflns_limit_h_max     8
_diffrn_reflns_limit_k_min     -12
_diffrn_reflns_limit_k_max     12
_diffrn_reflns_limit_l_min     -14
_diffrn_reflns_limit_l_max     13
_refine_special_details
;
 Refinement of F^2^ against ALL reflections.  The weighted R-factor wR and
 goodness of fit S are based on F^2^, conventional R-factors R are based
 on F, with F set to zero for negative F^2^. The threshold expression of
 F^2^ > 2sigma(F^2^) is used only for calculating R-factors(gt) etc. and is
 not relevant to the choice of reflections for refinement.  R-factors based
 on F^2^ are statistically about twice as large as those based on F, and R-
 factors based on ALL data will be even larger.
;
_reflns_number_total     2977
_reflns_number_gt     2634
_reflns_threshold_expression     I>2\s(I)
_refine_ls_structure_factor_coef     Fsqd
_refine_ls_matrix_type     full
_refine_ls_R_factor_all     0.0423
_refine_ls_R_factor_gt     0.0383
_refine_ls_wR_factor_gt     0.1141
_refine_ls_wR_factor_ref     0.1177
_refine_ls_goodness_of_fit_ref     1.009
_refine_ls_restrained_S_all     1.009
_refine_ls_number_reflns     2977
_refine_ls_number_parameters     145
_refine_ls_number_restraints     0
_refine_ls_hydrogen_treatment     constr
_refine_ls_weighting_scheme     calc
_refine_ls_weighting_details
         'calc w=1/[\s^2^(Fo^2^)+(0.0658P)^2^+0.2774P] where P=(Fo^2^+2Fc^2^)/3'
_atom_sites_solution_hydrogens     geom
_atom_sites_solution_primary     iterative
_atom_sites_solution_secondary     difmap
_refine_ls_shift/su_max     0.000
_refine_ls_shift/su_mean     0.000
_refine_diff_density_max     0.532
_refine_diff_density_min     -0.467
_refine_ls_extinction_method     none
_refine_ls_extinction_coef     ?
loop_
    _atom_type_symbol
    _atom_type_description
    _atom_type_scat_dispersion_real
    _atom_type_scat_dispersion_imag
    _atom_type_scat_source
    'C' 'C' 0.0033 0.0016
                         'International Tables Vol C Tables 4.2.6.8 and 6.1.1.4'
    'H' 'H' 0.0000 0.0000
                         'International Tables Vol C Tables 4.2.6.8 and 6.1.1.4'
    'Cl' 'Cl' 0.1484 0.1585
                         'International Tables Vol C Tables 4.2.6.8 and 6.1.1.4'
    'N' 'N' 0.0061 0.0033
                         'International Tables Vol C Tables 4.2.6.8 and 6.1.1.4'
    'O' 'O' 0.0106 0.0060
                         'International Tables Vol C Tables 4.2.6.8 and 6.1.1.4'
    'S' 'S' 0.1246 0.1234
                         'International Tables Vol C Tables 4.2.6.8 and 6.1.1.4'
_computing_data_collection
;
SMART (Bruker, 2001)
;
_computing_cell_refinement
;
SAINT (Bruker, 2001)
;
_computing_data_reduction
;
SAINT (Bruker, 2001)
;
_computing_structure_solution
;
<i>olex2.solve</i> (Bourhis <i>et al.</i>,  2015)
;
_computing_structure_refinement
;
<i>SHELXL</i> (Sheldrick, 2008)
;
_computing_molecular_graphics
;
<i>OLEX2</i> (Dolomanov <i>et al.</i>,  2009)
;
_computing_publication_material
;
<i>OLEX2</i> (Dolomanov <i>et al.</i>,  2009)
;
loop_
    _atom_site_type_symbol
    _atom_site_label
    _atom_site_fract_x
    _atom_site_fract_y
    _atom_site_fract_z
    _atom_site_U_iso_or_equiv
    _atom_site_adp_type
    _atom_site_calc_flag
    _atom_site_occupancy
    _atom_site_disorder_assembly
    _atom_site_disorder_group
    Cl Cl1 0.06476(9) 0.12635(6) 0.75819(5) 0.05390(17) Uani d 1 . .
    Cl Cl3 0.50432(10) 0.09734(7) 0.68826(7) 0.0654(2) Uani d 1 . .
    Cl Cl2 0.42957(13) 0.34274(7) 0.87998(6) 0.0692(2) Uani d 1 . .
    S S1 0.22368(9) 0.18205(6) 0.47724(5) 0.04902(16) Uani d 1 . .
    O O1 -0.1907(2) 0.43408(17) 0.58501(16) 0.0491(4) Uani d 1 . .
    N N1 0.1467(2) 0.40320(17) 0.65276(15) 0.0367(3) Uani d 1 . .
    C C3 -0.0461(3) 0.2263(2) 0.4763(2) 0.0469(5) Uani d 1 . .
    H H3A -0.0878 0.2397 0.3937 0.056 Uiso calc 1 . .
    H H3B -0.1511 0.1483 0.4950 0.056 Uiso calc 1 . .
    C C2 -0.0430(3) 0.3648(2) 0.57597(18) 0.0377(4) Uani d 1 . .
    C C1 0.3059(3) 0.3068(2) 0.62984(18) 0.0369(4) Uani d 1 . .
    H H1 0.4498 0.3643 0.6244 0.044 Uiso calc 1 . .
    C C5 0.1956(3) 0.5430(2) 0.73953(18) 0.0399(4) Uani d 1 . .
    C C10 0.0444(4) 0.5876(3) 0.8246(2) 0.0599(6) Uani d 1 . .
    H H10 -0.0856 0.5257 0.8292 0.072 Uiso calc 1 . .
    C C9 0.0893(6) 0.7262(4) 0.9031(3) 0.0798(9) Uani d 1 . .
    H H9 -0.0133 0.7584 0.9592 0.096 Uiso calc 1 . .
    C C8 0.2836(6) 0.8162(3) 0.8989(3) 0.0743(8) Uani d 1 . .
    H H8 0.3127 0.9086 0.9526 0.089 Uiso calc 1 . .
    C C7 0.4339(5) 0.7705(3) 0.8162(3) 0.0609(6) Uani d 1 . .
    H H7 0.5660 0.8316 0.8145 0.073 Uiso calc 1 . .
    C C6 0.3914(4) 0.6338(2) 0.7347(2) 0.0467(4) Uani d 1 . .
    H H6 0.4932 0.6033 0.6774 0.056 Uiso calc 1 . .
    C C4 0.3226(3) 0.2231(2) 0.7350(2) 0.0420(4) Uani d 1 . .
loop_
    _atom_site_aniso_label
    _atom_site_aniso_U_11
    _atom_site_aniso_U_22
    _atom_site_aniso_U_33
    _atom_site_aniso_U_12
    _atom_site_aniso_U_13
    _atom_site_aniso_U_23
    Cl1 0.0461(3) 0.0603(3) 0.0560(3) -0.0005(2) 0.0048(2) 0.0215(2)
    Cl3 0.0508(3) 0.0625(4) 0.0953(5) 0.0280(3) 0.0029(3) 0.0312(3)
    Cl2 0.0806(4) 0.0620(4) 0.0589(4) 0.0015(3) -0.0314(3) 0.0126(3)
    S1 0.0514(3) 0.0515(3) 0.0447(3) 0.0196(2) 0.0057(2) 0.0045(2)
    O1 0.0336(7) 0.0512(8) 0.0644(9) 0.0133(6) -0.0008(6) 0.0138(7)
    N1 0.0307(7) 0.0353(8) 0.0443(8) 0.0086(6) 0.0001(6) 0.0076(6)
    C3 0.0442(10) 0.0450(11) 0.0498(11) 0.0091(8) -0.0080(8) 0.0072(9)
    C2 0.0317(8) 0.0383(9) 0.0448(10) 0.0058(7) 0.0017(7) 0.0133(7)
    C1 0.0302(8) 0.0369(9) 0.0450(9) 0.0079(7) 0.0021(7) 0.0108(7)
    C5 0.0437(9) 0.0370(9) 0.0399(9) 0.0102(8) -0.0011(7) 0.0091(7)
    C10 0.0561(13) 0.0633(14) 0.0547(13) 0.0111(11) 0.0109(10) 0.0010(11)
    C9 0.090(2) 0.080(2) 0.0598(16) 0.0294(17) 0.0101(15) -0.0135(14)
    C8 0.098(2) 0.0517(14) 0.0621(16) 0.0133(15) -0.0183(15) -0.0089(12)
    C7 0.0715(15) 0.0427(12) 0.0623(14) -0.0014(11) -0.0179(12) 0.0095(10)
    C6 0.0486(11) 0.0407(10) 0.0512(11) 0.0051(8) -0.0028(9) 0.0136(9)
    C4 0.0339(8) 0.0432(10) 0.0502(11) 0.0063(7) -0.0044(7) 0.0143(8)
_geom_special_details
;
 All esds (except the esd in the dihedral angle between two l.s. planes)
 are estimated using the full covariance matrix.  The cell esds are taken
 into account individually in the estimation of esds in distances, angles
 and torsion angles; correlations between esds in cell parameters are only
 used when they are defined by crystal symmetry.  An approximate (isotropic)
 treatment of cell esds is used for estimating esds involving l.s. planes.
;
loop_
    _geom_bond_atom_site_label_1
    _geom_bond_atom_site_label_2
    _geom_bond_site_symmetry_2
    _geom_bond_distance
    _geom_bond_publ_flag
    Cl1 C4 . 1.767(2) ?
    Cl3 C4 . 1.778(2) ?
    Cl2 C4 . 1.766(2) ?
    S1 C3 . 1.790(2) ?
    S1 C1 . 1.816(2) ?
    O1 C2 . 1.208(2) ?
    N1 C2 . 1.374(2) ?
    N1 C1 . 1.445(2) ?
    N1 C5 . 1.434(2) ?
    C3 H3A . 0.9700 ?
    C3 H3B . 0.9700 ?
    C3 C2 . 1.506(3) ?
    C1 H1 . 0.9800 ?
    C1 C4 . 1.547(3) ?
    C5 C10 . 1.379(3) ?
    C5 C6 . 1.384(3) ?
    C10 H10 . 0.9300 ?
    C10 C9 . 1.386(4) ?
    C9 H9 . 0.9300 ?
    C9 C8 . 1.372(5) ?
    C8 H8 . 0.9300 ?
    C8 C7 . 1.362(4) ?
    C7 H7 . 0.9300 ?
    C7 C6 . 1.386(3) ?
    C6 H6 . 0.9300 ?
loop_
    _geom_angle_atom_site_label_1
    _geom_angle_atom_site_label_2
    _geom_angle_atom_site_label_3
    _geom_angle_site_symmetry_1
    _geom_angle_site_symmetry_3
    _geom_angle
    _geom_angle_publ_flag
    C3 S1 C1 . . 92.98(9) ?
    C2 N1 C1 . . 117.34(16) ?
    C2 N1 C5 . . 120.50(15) ?
    C5 N1 C1 . . 121.60(15) ?
    S1 C3 H3A . . 110.2 ?
    S1 C3 H3B . . 110.2 ?
    H3A C3 H3B . . 108.5 ?
    C2 C3 S1 . . 107.58(14) ?
    C2 C3 H3A . . 110.2 ?
    C2 C3 H3B . . 110.2 ?
    O1 C2 N1 . . 124.51(18) ?
    O1 C2 C3 . . 123.05(18) ?
    N1 C2 C3 . . 112.43(16) ?
    S1 C1 H1 . . 108.8 ?
    N1 C1 S1 . . 106.52(12) ?
    N1 C1 H1 . . 108.8 ?
    N1 C1 C4 . . 112.89(16) ?
    C4 C1 S1 . . 110.96(14) ?
    C4 C1 H1 . . 108.8 ?
    C10 C5 N1 . . 119.72(19) ?
    C10 C5 C6 . . 120.6(2) ?
    C6 C5 N1 . . 119.70(18) ?
    C5 C10 H10 . . 120.5 ?
    C5 C10 C9 . . 119.0(3) ?
    C9 C10 H10 . . 120.5 ?
    C10 C9 H9 . . 119.7 ?
    C8 C9 C10 . . 120.6(3) ?
    C8 C9 H9 . . 119.7 ?
    C9 C8 H8 . . 119.9 ?
    C7 C8 C9 . . 120.1(2) ?
    C7 C8 H8 . . 119.9 ?
    C8 C7 H7 . . 119.8 ?
    C8 C7 C6 . . 120.5(3) ?
    C6 C7 H7 . . 119.8 ?
    C5 C6 C7 . . 119.2(2) ?
    C5 C6 H6 . . 120.4 ?
    C7 C6 H6 . . 120.4 ?
    Cl1 C4 Cl3 . . 108.87(11) ?
    Cl2 C4 Cl1 . . 108.94(12) ?
    Cl2 C4 Cl3 . . 108.22(10) ?
    C1 C4 Cl1 . . 111.51(13) ?
    C1 C4 Cl3 . . 108.20(14) ?
    C1 C4 Cl2 . . 111.02(14) ?
loop_
    _geom_torsion_atom_site_label_1
    _geom_torsion_atom_site_label_2
    _geom_torsion_atom_site_label_3
    _geom_torsion_atom_site_label_4
    _geom_torsion_site_symmetry_1
    _geom_torsion_site_symmetry_2
    _geom_torsion_site_symmetry_3
    _geom_torsion_site_symmetry_4
    _geom_torsion
    _geom_torsion_publ_flag
    S1 C3 C2 O1 . . . . 168.28(16) ?
    S1 C3 C2 N1 . . . . -10.8(2) ?
    S1 C1 C4 Cl1 . . . . -64.40(16) ?
    S1 C1 C4 Cl3 . . . . 55.31(15) ?
    S1 C1 C4 Cl2 . . . . 173.93(9) ?
    N1 C1 C4 Cl1 . . . . 55.1(2) ?
    N1 C1 C4 Cl3 . . . . 174.80(12) ?
    N1 C1 C4 Cl2 . . . . -66.58(18) ?
    N1 C5 C10 C9 . . . . -176.5(2) ?
    N1 C5 C6 C7 . . . . 177.9(2) ?
    C3 S1 C1 N1 . . . . -16.08(14) ?
    C3 S1 C1 C4 . . . . 107.16(14) ?
    C2 N1 C1 S1 . . . . 13.0(2) ?
    C2 N1 C1 C4 . . . . -108.99(19) ?
    C2 N1 C5 C10 . . . . 53.6(3) ?
    C2 N1 C5 C6 . . . . -124.5(2) ?
    C1 S1 C3 C2 . . . . 15.36(16) ?
    C1 N1 C2 O1 . . . . 179.29(18) ?
    C1 N1 C2 C3 . . . . -1.7(2) ?
    C1 N1 C5 C10 . . . . -135.2(2) ?
    C1 N1 C5 C6 . . . . 46.7(3) ?
    C5 N1 C2 O1 . . . . -9.2(3) ?
    C5 N1 C2 C3 . . . . 169.87(17) ?
    C5 N1 C1 S1 . . . . -158.41(14) ?
    C5 N1 C1 C4 . . . . 79.6(2) ?
    C5 C10 C9 C8 . . . . -1.8(5) ?
    C10 C5 C6 C7 . . . . -0.2(3) ?
    C10 C9 C8 C7 . . . . 0.7(5) ?
    C9 C8 C7 C6 . . . . 0.7(4) ?
    C8 C7 C6 C5 . . . . -1.0(4) ?
    C6 C5 C10 C9 . . . . 1.5(4) ?
loop_
    _geom_hbond_atom_site_label_D
    _geom_hbond_atom_site_label_H
    _geom_hbond_atom_site_label_A
    _geom_hbond_site_symmetry_A
    _geom_hbond_distance_DH
    _geom_hbond_distance_HA
    _geom_hbond_distance_DA
    _geom_hbond_angle_DHA
    C1 H1 O1 1_655 0.98 2.30 3.251(2) 164
    C3 H3A Cg2 2_566 0.97 2.79 3.748(2) 170
